# Supplementary material for: Distributable, metabolic PET reporting of tuberculosis
Source: Nat Commun. 2024 Jun 27;15:5239. doi: 10.1038/s41467-024-48691-6 (PMC11211441; doi:10.1038/s41467-024-48691-6)
Supplement: Supplementary file 4 — Source Data [file 41467_2024_48691_MOESM4_ESM.xlsx]

## Sheet: Figure 1D & S1
Figure 1D & S1A						Figure S1F
[UDPG], mM	v, mM/s					[Glc], mM	v, mM/s
0.5	0.0014	0.0009	0.0012			0.5	0.0005	0.0004	0.0004
1	0.0023	0.0021	0.0021			1	0.001	0.0008	0.0007
2	0.0033	0.0033	0.0031			2	0.0017	0.0019	0.0018
4	0.0044	0.0038	0.004			4	0.0031	0.003	0.0027
10	0.0046	0.0048	0.004			10	0.0039	0.0038	0.0044
						Figure S1G
Figure S1B						[UDP-Glc], mM	v, mM/s
[Glc6P], mM	v, mM/s					4	0.00292
1	0.0007	0.0008	0.0008			8	0.003448
2	0.0016	0.0014	0.0013			12	0.003869
4	0.0023	0.0022	0.0018			16	0.00434
8	0.0032	0.0031	0.003			20	0.004989
16	0.0037	0.0036	0.0036			24	0.005289
						28	0.006182
Figure S1C						32	0.00178
[UDP-Glc], mM	v, mM/s
0	0	0	0			Figure S1H
0.55	0.0012	0.0013	0.001			[T6P], mM	v, mM/s	v, mM/s
1	0.0021	0.0021	0.0021			0.5	7.18144e-06	7.26e-06
2	0.0027	0.0027	0.0027			1	1.13063e-05	1.15e-05
4	0.0046	0.0036	0.0051			1.5	1.41523e-05	1.46e-05
10	0.0067	0.0072	0.0064			2	1.87213e-05	1.89e-05
						2.5	2.26248e-05	2.3e-05
Figure S1D						3	2.5416e-05	2.53e-05
[Glc], mM	v, mM/s					3.5	2.56617e-05	2.61e-05
0	0	0	0			4	2.73509e-05	2.74e-05
0.5	0.0003	0.0003	0.0003			5	2.78266e-05	2.78e-05
1	0.0006	0.0007	0.0006
2	0.0011	0.001	0.0011			Figure S1I
4	0.0017	0.0015	0.0019			[T6P], mM	v, mM/s	v, mM/s
10	0.0028	0.0028	0.0027			0	0	0
20	0.0038	0.0038	0.0036			1	0.00529	0.00569
						2	0.00948	0.012
Figure 1D & S1E						3	0.011	0.0121
[UDPG], mM	v, mM/s					4	0.0148	0.0165
0.0625	1.47e-05	1.48e-05	1.44e-05			5	0.0177	0.0185
0.125	2.6e-05	2.34e-05	2.86e-05			6	0.0176	0.018
0.25	7.82e-05	7.61e-05	7.67e-05			7	0.0175	0.0179
0.5	0.000139	0.000132	0.000141
1	0.000366	0.000369	0.000352
2	0.000468	0.00044	0.000439
3	0.000517	0.000525	0.000495
4	0.000606	0.000618	0.000602
5	0.00067	0.000688	0.000675
6	0.0007	0.000714	0.000713
7	0.000719	0.000721	0.00074

## Sheet: Figure 2B
Time(min)	Integrals	mM	X10	%CONVERSION
0	0	0	0	0
15	2030	0.209331	2.09331	12.1704
30	6248	0.540177	5.40177	31.4057
60	12590	1.03762	10.3762	60.327
120	19071	1.54597	15.4597	89.8822
200	21232	1.71548	17.1548	99.7369
690	21107	1.70567	17.0567	99.1669
12.5 mg rReaction
Time(min)	integrals	mM	X10	%CONVERSION
0	0	0	0	0
15	2813	0.270747	2.70747	7.8843
30	6490	0.559159	5.59159	16.283
60	11350	0.940362	9.40362	27.3839
120	17305	1.40745	14.0745	40.9858
200	24342	1.95941	19.5941	57.0592
690	24015	1.93376	19.3376	56.3123
25 mg Reaction
Time(min)	integrals	mM	X10	%Conversion
0	0	0	0	0
15	1358	0.156621	1.56621	2.28045
30	5508	0.482134	4.82134	7.02001
60	15514	1.26697	12.6697	18.4475
120	24392	1.96334	19.6334	28.5867
200	27512	2.20806	22.0806	32.15
690	28697	2.30101	23.0101	33.5033
50 mg Reaction
Time(min)	integrals	mM	x10	%Conversion
0	0	0	0	0
15	930	0.12305	1.2305	0.895822
30	1757	0.187917	1.87917	1.36807
60	8594	0.72419	7.2419	5.27221
120	16431	1.3389	13.389	9.74738
200	29315	2.34948	23.4948	17.1045
690	32960	2.63538	26.3538	19.186

## Sheet: FDT blocking Fig3
Figure 3 i	SUVmax			Figure 3 J	SUVmean/CMR
animal lesion	blocked FDT	FDT		animal lesion	blocked FDT	FDT
Bi10 1	1.26	1.75		Bi10 1	2.80721	3.5697
2	1.92	2.79		Bi10 2	2.23409	2.44342
3	1.17	1.45		3	2.00235	2.07808
4	2.05	2.51		4	2.09432	2.37647
5	1.02	2.02		5	2.30602	2.34657
6	1.5	2.28		6	2.14357	2.54264
7	1.83	2.6		7	3.44567	4.36599
8	0.79	1.11		8	1.6524	2.08727
9	1.42	1.88		9	2.47551	2.69326
10	1.4	1.5		10	2.8788	3.03576
11	1.28	2.33		11	2.24508	3.23561
12	2.03	2.96		13	2.82664	3.07287
BI45 1	1.21	1.79		BI45 1	2.86086	3.92338
2	1.07	1.61		BI45 2	2.12652	2.55167
3	1.57	2.24		3	2.85611	3.46364
4	1.38	1.95		4	3.08322	3.01977
5	1.57	2.72		5	2.5485	3.43312
6	0.87	1.3		6	1.61835	2.00289
7	0.93	1.46		7	1.92212	2.52781
8	1.37	2.46		8	2.74987	3.81459
9	0.89	1.24		9	1.52009	2.4209
10	0.88	1.37		10	1.85285	2.11634
11	1.17	1.93		11	1.81602	2.87304
12	0.84	1.46		12	2.50509	2.03338

## Sheet: FDT signal Fig3
	Figure 3K					Fig 3l
		SUV/CRM				infected marmosets
	Marmoset	infected lung ROI	uninfected lung ROI			Marmoset & lesion	Log CFU	Total SUVbw in ROI
	BK08	5.24885	2.03884			BK29 1	6.43644	1746.5
		10.7376				3	5.05691	473.86
		5.10613	1.61409			4	5.32906	350.1
		5.88223				5	5.06447	273.14
		9.84019	2.14444			6	5.60924	529.75
		9.57694				7	5.17994	721.88
		8.98821	1.69783			8	5.68245	1454.19
						9	5.70472	1092.41
						11	3.23938	129.56
	BKD44	4.28428				12	5.51764	156.98
		4.5938				13	4.36551	222.23
		3.96844				14	5.26166	840.46
		5.52248				16	3.72713	461.17
	BK09	3.309	1.58481
		4.39851				BI03 1	0.909879	95.13
		4.67563	1.10817			2	0	24.76
		5.29824				3	2.27891	365.17
		3.27553	1.51258			4	2.63212	225.89
		4.66899				5	1.21744	554.38
		4.66899	1.24297			6	2.95033	582.33
		3.3672				7	0	21.25
		4.13301	1.34432			8	2.72862	160.35
		4.71874				9	3.137	338.37
		3.74994

## Sheet: FDT Drug treatment Fig5
Probe	FDG			FDG			FDT			FDT
time point	Pre-Rx	4 wks		Pre-Rx	4 wks		Pre-Rx	4 wks		Pre-Rx	4 wks
measure	SUV/CMR	SUV/CMR		TGA/CMR	TGA/CMR		SUV/CMR	SUV/CMR		TGA/CMR	TGA/CMR
lesion 1	3.72195	5.63015		4.30092	2.79899		5.77795	4.96596		7.43188	2.63196
2	2.29399	1.28594		0.530166	0.159825		4.34724	2.36438		1.33134	0.278472
3	3.18523	5.95201		6.07316	9.61675		6.3404	4.29565		11.6505	6.83008
4	2.86791	5.15341		2.65123	2.24173		4.97207	3.71247		4.56809	1.74899
5	3.6021	7.3616		5.8274	13.7241		5.70866	5.26289		10.14	9.91763
6	5.87765	12.2544		7.81075	11.4228		5.81478	5.23075		8.19158	4.92852
7	2.26852	1.84537		0.26214	0.114677		7.09253	1.62488		1.73767	0.0956872
8	2.71893	5.19271		2.6706	1.93614		4.97392	3.50466		4.87444	1.4447
9	4.3218	8.36771		8.98935	8.83989		6.30871	3.81501		13.1379	4.49324

## Sheet: FDT Cyno Macque Fig6
Cyno PITT DATA
	CFU (+)	60 min	120 min
		SUV/CMR	SUV/CMR
	LUL 03	5.139	4.609
	RUL 02	11.135	8.556
	RLL 05	6.624	9.251
	RLL 06	5.643	8.711
	RLL 09	4.752	7.439
	RLL 10	4.607	9.83
	RLL 11	6.245	7.778
	RLL 14	7.153	10.478
	RLL 19	4.284	10.426
	RLL 20	8.329	8.287
	RLL 22	9.351	10.561
	RLL 25	10.286	13.233
	RLL 26	7.242	12.045
	RLL 40	12.309	13.194
	CFU (-)	60 min	120 min
		SUV/CMR	SUV/CMR
	LUL 1	2.002	1.773
	LML B	3.546	4.533
	LLL 01	8.589	12.515
	LLL 02	7.776	2.796
	LLL 04	1.633	5.487
	RLL 01	6.092	4.334
	RLL H	2.968	2.791
	RLL K	5.162	7.463

## Sheet: FDT dosemetry Fig7
Fig 7 C Marmosets	% injected dose /gram at injection
tissue	U bladder wall	Gall bladder	Cecum	Heart	Muscle	Bone	Brain	Blood	Spleen	Kidney	Liver	Lung
Marm 1	0.25377	0.10042	0.1194	0.06409	0.06784	0.02449	0.00867	0.15169	0.05137	1.48644	0.04055	0.173855
Marm 2	0.24452	0.070743	0.0612	0.060095			0.00711	0.115678	0.157422	2.12996	0.05344	0.17927
Marm 2 (second tissue)							0.00582				0.058153
Rhesus Macque	Refective dose in rem
Fig 7 B	Brain	Breast	Colon	Esophagus	Eyes	Small intestine	Stomach wall	Heart	Kidneys	Liver	Lungs	Pancreas	Red Marrow	Osteogenic Cells	Salivary Glands	Skin	Spleen	Testes	Thymus	Thyroid	U Bladder Wall
Jerry pet measure 1	0.00171	0	0.0121	0.0017	0.000195	0.00619	0.00296	0.00963	0.106	0.0108	0.00187	0.00611	0.00114	0.000806	0.000225	0	0.0114	0.000198	0.00109	0.000345	0.00828
pet measure 2			0.0075

## Sheet: Figure S3C & D
6-Ftre Metabolism
Time (min)	Average % 6FDG	Average % 6-FDT
0	0	100
15	50	50
30	55	45
60	78	22
90	89	11
120	100	0
180	100	0
	Infected Rabbits		Control Rabbits
Time (min)	epi-4-FDG (%)	epi-4-Ftre (%)	Epi-4-FDG (%)	epi-4-Ftre (%)
0	0	100	0	100
15	11	89	13	87
30	13	87	22	78
45	16	84	13	87
60	19	81	27	73
90	24	76	18	82
120	9	91	24	76
180	10	90	29	71

## Sheet: Figure S5
trehalose	100
2F-Tre	0
4F-Tre (epi)	0
6F-Tre	14

## Sheet: Figure S9E
Time (min)	% FDT P. horikoshii	% FDT T. tenax
30	13	3.3
60	21.8	5.9
120	39.1	8.9

[truncated: 5 more sheets: Figure S14 C&D, Figure S35D&E, Figure S37A&B, Figure S38A&B, Figure S39 E&F]
